# Supplementary material for: Glioma Image-Level and Slide-Level Gene Predictor (GLISP) for Molecular Diagnosis and Predicting Genetic Events of Adult Diffuse Glioma
Source: Bioengineering (Basel). 2024 Dec 27;12(1):12. doi: 10.3390/bioengineering12010012 (PMC11761954; doi:10.3390/bioengineering12010012)
Supplement: Supplementary file 1 [file bioengineering-12-00012-s001.zip]

Archive with 1 entries (1 files):
- bioengineering-3329217-supplementary.pdf
